# Supplementary material for: Upregulated Guanine Deaminase Is Involved in Hyperpigmentation of Seborrheic Keratosis via Uric Acid Release
Source: Int J Mol Sci. 2021 Nov 19;22(22):12501. doi: 10.3390/ijms222212501 (PMC8625227; doi:10.3390/ijms222212501)
Supplement: Supplementary file 1 [file ijms-22-12501-s001.zip]

Archive with 1 entries (1 files):
- ijms-1359835-supplementary.pdf
